# Supplementary material for: Iron Status and Physical Performance in Athletes
Source: Life (Basel). 2023 Oct 2;13(10):2007. doi: 10.3390/life13102007 (PMC10608302; doi:10.3390/life13102007)
Supplement: Supplementary file 1 [file life-13-02007-s001.zip]

Archive with 1 entries (1 files):
- life-2598920-supplementary.pdf
